# Supplementary material for: Directional Changes in the Intestinal Bacterial Community in Black Soldier Fly (Hermetia illucens) Larvae
Source: Animals (Basel). 2021 Dec 6;11(12):3475. doi: 10.3390/ani11123475 (PMC8697953; doi:10.3390/ani11123475)
Supplement: Supplementary file 1 [file animals-11-03475-s001.zip]

Archive with 1 entries (1 files):
- animals-1438858-supplementary.pdf
